# Supplementary material for: Brown Rice Vinegar as an Olfactory Field Attractant for Drosophila suzukii (Matsumura) and Zaprionus indianus Gupta (Diptera: Drosophilidae) in Cherimoya in Maui, Hawaii, with Implications for Attractant Specificity between Species and Estimation of Relative Abundance
Source: Insects. 2019 Mar 20;10(3):80. doi: 10.3390/insects10030080 (PMC6468481; doi:10.3390/insects10030080)
Supplement: Supplementary file 1 [file insects-10-00080-s001.zip › Data.xlsx]

## Sheet: DATA_SHEET
HOST_PLANT	ATTRACTANT	REPLICATE	WEEK	RAW_SWD_M	RAW_SWD_F	RAW_SWD_MF	RAW_AFF_M	RAW_AFF_F	RAW_AFF_MF	RAW_NONTAR_DROS	RAW_ALL_DROS	RAW_OTHER	SEXSPECIFICITY_SWDM_TO_SWDF	SEXSPECIFICITY_AFFM_TO_AFFF	SPECIFICITY_SWDMF_TO_ALLDROS	SPECIFICITY_AFFMF_TO_ALLDROS	SPECIFICITY_SWDMF_TO_AFFMF
CHERIMOYA	ACV	1	1	3	1	4	0	0	0	0	4	0	0.75		1	0	1
CHERIMOYA	ACV	2	1	4	1	5	0	0	0	8	13	0	0.8		0.384615	0	1
CHERIMOYA	ACV	3	1	4	2	6	1	0	1	18	25	0	0.666667	1	0.24	0.04	0.857143
CHERIMOYA	ACV	4	1	9	3	12	1	1	2	21	35	1	0.75	0.5	0.342857	0.0571429	0.857143
CHERIMOYA	ACV	5	2	6	8	14	1	0	1	15	30	1	0.428571	1	0.466667	0.0333333	0.933333
CHERIMOYA	ACV	6	2	3	1	4	1	1	2	27	33	0	0.75	0.5	0.121212	0.0606061	0.666667
CHERIMOYA	ACV	7	2	15	2	17	5	1	6	12	35	0	0.882353	0.833333	0.485714	0.171429	0.73913
CHERIMOYA	ACV	8	2	2	1	3	0	0	0	3	6	0	0.666667		0.5	0	1
CHERIMOYA	ACV	9	3	5	2	7	0	0	0	14	21	0	0.714286		0.333333	0	1
CHERIMOYA	ACV	10	3	18	11	29	1	0	1	15	45	2	0.62069	1	0.644444	0.0222222	0.966667
CHERIMOYA	ACV	11	3	19	10	29	1	0	1	22	52	3	0.655172	1	0.557692	0.0192308	0.966667
CHERIMOYA	ACV	12	3	6	6	12	2	3	5	28	45	2	0.5	0.4	0.266667	0.111111	0.705882
CHERIMOYA	ACV	13	4	2	0	2	0	0	0	7	9	0	1		0.222222	0	1
CHERIMOYA	ACV	14	4	1	2	3	0	1	1	6	10	0	0.333333	0	0.3	0.1	0.75
CHERIMOYA	ACV	15	4	1	0	1	1	1	2	9	12	2	1	0.5	0.0833333	0.166667	0.333333
CHERIMOYA	ACV	16	4	1	0	1	0	0	0	5	6	0	1		0.166667	0	1
CHERIMOYA	BRV	1	1	0	3	3	1	0	1	14	18	0	0	1	0.166667	0.0555556	0.75
CHERIMOYA	BRV	2	1	13	0	13	0	0	0	7	20	1	1		0.65	0	1
CHERIMOYA	BRV	3	1	23	4	27	1	0	1	5	33	0	0.851852	1	0.818182	0.030303	0.964286
CHERIMOYA	BRV	4	1	2	1	3	0	0	0	5	8	2	0.666667		0.375	0	1
CHERIMOYA	BRV	5	2	10	9	19	0	0	0	33	52	0	0.526316		0.365385	0	1
CHERIMOYA	BRV	6	2	29	12	41	2	0	2	19	62	0	0.707317	1	0.66129	0.0322581	0.953488
CHERIMOYA	BRV	7	2	23	15	38	1	0	1	17	56	0	0.605263	1	0.678571	0.0178571	0.974359
CHERIMOYA	BRV	8	2	14	8	22	1	1	2	26	50	3	0.636364	0.5	0.44	0.04	0.916667
CHERIMOYA	BRV	9	3	7	3	10	1	2	3	34	47	5	0.7	0.333333	0.212766	0.0638298	0.769231
CHERIMOYA	BRV	10	3	9	5	14	0	0	0	20	34	1	0.642857		0.411765	0	1
CHERIMOYA	BRV	11	3	10	7	17	1	0	1	61	79	2	0.588235	1	0.21519	0.0126582	0.944444
CHERIMOYA	BRV	12	3	13	12	25	0	0	0	22	47	0	0.52		0.531915	0	1
CHERIMOYA	BRV	13	4	7	4	11	0	0	0	9	20	0	0.636364		0.55	0	1
CHERIMOYA	BRV	14	4	3	0	3	0	0	0	8	11	4	1		0.272727	0	1
CHERIMOYA	BRV	15	4	7	7	14	0	0	0	11	25	1	0.5		0.56	0	1
CHERIMOYA	BRV	16	4	3	1	4	0	0	0	3	7	2	0.75		0.571429	0	1
CHERIMOYA	RW	1	1	9	10	19	1	0	1	32	52	2	0.473684	1	0.365385	0.0192308	0.95
CHERIMOYA	RW	2	1	2	5	7	0	0	0	18	25	0	0.285714		0.28	0	1
CHERIMOYA	RW	3	1	6	2	8	0	0	0	58	66	0	0.75		0.121212	0	1
CHERIMOYA	RW	4	1	4	2	6	0	0	0	80	86	2	0.666667		0.0697674	0	1
CHERIMOYA	RW	5	2	11	4	15	0	0	0	45	60	9	0.733333		0.25	0	1
CHERIMOYA	RW	6	2	11	5	16	1	1	2	76	94	7	0.6875	0.5	0.170213	0.0212766	0.888889
CHERIMOYA	RW	7	2	20	6	26	1	0	1	33	60	3	0.769231	1	0.433333	0.0166667	0.962963
CHERIMOYA	RW	8	2	9	11	20	1	0	1	30	51	2	0.45	1	0.392157	0.0196078	0.952381
CHERIMOYA	RW	9	3	9	4	13	0	1	1	82	96	4	0.692308	0	0.135417	0.0104167	0.928571
CHERIMOYA	RW	10	3	8	7	15	0	0	0	65	80	11	0.533333		0.1875	0	1
CHERIMOYA	RW	11	3	5	2	7	1	0	1	23	31	1	0.714286	1	0.225806	0.0322581	0.875
CHERIMOYA	RW	12	3	9	10	19	0	0	0	92	111	15	0.473684		0.171171	0	1
CHERIMOYA	RW	13	4	6	5	11	0	0	0	13	24	7	0.545455		0.458333	0	1
CHERIMOYA	RW	14	4	9	3	12	0	1	1	31	44	5	0.75	0	0.272727	0.0227273	0.923077
CHERIMOYA	RW	15	4	2	2	4	0	0	0	13	17	2	0.5		0.235294	0	1
CHERIMOYA	RW	16	4	3	3	6	0	2	2	9	17	6	0.5	0	0.352941	0.117647	0.75
CHERIMOYA	ACV+RW	1	1	5	0	5	0	0	0	10	15	9	1		0.333333	0	1
CHERIMOYA	ACV+RW	2	1	2	3	5	0	0	0	19	24	2	0.4		0.208333	0	1
CHERIMOYA	ACV+RW	3	1	11	6	17	0	0	0	12	29	3	0.647059		0.586207	0	1
CHERIMOYA	ACV+RW	4	1	6	5	11	1	4	5	47	63	3	0.545455	0.2	0.174603	0.0793651	0.6875
CHERIMOYA	ACV+RW	5	2	33	19	52	0	0	0	36	88	2	0.634615		0.590909	0	1
CHERIMOYA	ACV+RW	6	2	16	9	25	0	1	1	59	85	2	0.64	0	0.294118	0.0117647	0.961538
CHERIMOYA	ACV+RW	7	2	12	6	18	0	0	0	59	77	5	0.666667		0.233766	0	1
CHERIMOYA	ACV+RW	8	2	21	11	32	0	0	0	68	100	2	0.65625		0.32	0	1
CHERIMOYA	ACV+RW	9	3	12	5	17	3	4	7	57	81	4	0.705882	0.428571	0.209877	0.0864198	0.708333
CHERIMOYA	ACV+RW	10	3	10	6	16	1	1	2	34	52	4	0.625	0.5	0.307692	0.0384615	0.888889
CHERIMOYA	ACV+RW	11	3	5	1	6	1	1	2	90	98	4	0.833333	0.5	0.0612245	0.0204082	0.75
CHERIMOYA	ACV+RW	12	3	22	6	28	1	1	2	56	86	3	0.785714	0.5	0.325581	0.0232558	0.933333
CHERIMOYA	ACV+RW	13	4	10	4	14	0	0	0	29	43	8	0.714286		0.325581	0	1
CHERIMOYA	ACV+RW	14	4	6	3	9	4	6	10	23	42	5	0.666667	0.4	0.214286	0.238095	0.473684
CHERIMOYA	ACV+RW	15	4	8	4	12	1	4	5	19	36	1	0.666667	0.2	0.333333	0.138889	0.705882
CHERIMOYA	ACV+RW	16	4	11	4	15	0	0	0	8	23	2	0.733333		0.652174	0	1
CHERIMOYA	BRV+RW	1	1	21	15	36	2	0	2	25	63	2	0.583333	1	0.571429	0.031746	0.947368
CHERIMOYA	BRV+RW	2	1	21	16	37	0	0	0	12	49	1	0.567568		0.755102	0	1
CHERIMOYA	BRV+RW	3	1	31	9	40	0	0	0	20	60	0	0.775		0.666667	0	1
CHERIMOYA	BRV+RW	4	1	13	8	21	0	1	1	48	70	2	0.619048	0	0.3	0.0142857	0.954545
CHERIMOYA	BRV+RW	5	2	21	7	28	0	0	0	37	65	1	0.75		0.430769	0	1
CHERIMOYA	BRV+RW	6	2	12	10	22	1	0	1	60	83	3	0.545455	1	0.26506	0.0120482	0.956522
CHERIMOYA	BRV+RW	7	2	31	12	43	1	0	1	32	76	0	0.72093	1	0.565789	0.0131579	0.977273
CHERIMOYA	BRV+RW	8	2	27	8	35	0	0	0	41	76	3	0.771429		0.460526	0	1
CHERIMOYA	BRV+RW	9	3	23	14	37	2	1	3	84	124	7	0.621622	0.666667	0.298387	0.0241935	0.925
CHERIMOYA	BRV+RW	10	3	31	15	46	8	8	16	114	176	8	0.673913	0.5	0.261364	0.0909091	0.741935
CHERIMOYA	BRV+RW	11	3	13	9	22	1	2	3	66	91	6	0.590909	0.333333	0.241758	0.032967	0.88
CHERIMOYA	BRV+RW	12	3	40	30	70	6	6	12	77	159	6	0.571429	0.5	0.440252	0.0754717	0.853659
CHERIMOYA	BRV+RW	13	4	5	2	7	0	0	0	11	18	1	0.714286		0.388889	0	1
CHERIMOYA	BRV+RW	14	4	8	3	11	0	1	1	13	25	3	0.727273	0	0.44	0.04	0.916667
CHERIMOYA	BRV+RW	15	4	2	3	5	0	0	0	9	14	3	0.4		0.357143	0	1
CHERIMOYA	BRV+RW	16	4	1	3	4	0	0	0	18	22	5	0.25		0.181818	0	1
